# Supplementary material for: The Superior Cerebellar Artery: Variability and Clinical Significance
Source: Biomedicines. 2023 Jul 17;11(7):2009. doi: 10.3390/biomedicines11072009 (PMC10376954; doi:10.3390/biomedicines11072009)
Supplement: Supplementary file 1 [file biomedicines-11-02009-s001.zip]

Archive with 1 entries (1 files):
- biomedicines-2488784-supplementary.pdf
